# Supplementary material for: Efficient Single-Gene and Gene Family Editing in the Apicomplexan Parasite Eimeria tenella Using CRISPR-Cas9
Source: Front Bioeng Biotechnol. 2020 Feb 25;8:128. doi: 10.3389/fbioe.2020.00128 (PMC7052334; doi:10.3389/fbioe.2020.00128)
Supplement: TABLE S1 — Primers used for this study (primers for plasmid construction are not listed). [file Table_1.XLSX]

## Sheet: primers
Supplementary table1: Primers used for this study. (Primers for plasmid construction are not listed)
primer name	sequences (5'-3')	descriptions
H4-SP-1	GCTTGCAGCACTTCAGACACTCAA	specific primers used in genome walking
H4-SP-2	AAAGACAGAAGTGCCAGCAGCAG
H4-SP-3	CTGCAACATTCAGTGACTTAGCCG
Avr-SP-1	TAGCCTAGGGTTTGCAGCAGAGTAG
Act-SP-2	AGTAGGCGTTATTGTGTGCTGCCTG
Act-SP-3	CAGTCATGGAAATGCGTTTCAGGCT
id-HCYA5'-F	TGCGGATTAGACAGATGGTTG	insertion site identification of Cas9 plasmid
id-HCYA5'-R	AGCCTCGCTTGTTGTTTCAG
id-HCYA3'-F	CCCCTCACTTGGCGGTATT
id-HCYA3'-R	GCTCTGTGGCTTAGGTGTCTGT
eCas-KO-ID2-5'F	GGGGACTGAACAATAATCTACGG	identification of the homologus recombination of ecas9-yfp knock out locus
eCas-KO-ID2-5'R	TTTGAGGGAAGAGGAAACGAC
eCas-KO-ID2-3'F	AGACGGGCGACTCTGGACT
eCas-KO-ID2-3'R	CTCAGCGACAGGCAGCACA
id-YFPKO-F	ACGAGACACGCATTGACCTGA	PCR identification of yfp locus mutagenesis
id-YFPKO-R	CTACACTCCTCCCATACCTACTACTGA
id-GRA9-5F	AGCGTGACATCCTCTTGGG	identification of the homologus recombination of tagged Et-gra9 locus
id-GRA9-5R	TCGATCTCGAACTCGTGGC
id-GRA9-3F	CATCGTGGAACAGTACGAAC
id-GRA9-3R	GCTCTTAATTGACGGCTAGT
Amp-F	TATGAGGGCTTACGCATCGC	first round nest-PCR amplification of ap2 gRNA insertions
Amp-R	GGGAACAAAAGCTGGAGCTC
Seq-F	CTCTCCTCACTGTTGTTGCA	second round nest-PCR amplification and illumina sequencing of ap2 gRNA insertions
Seq-R	GAGCTCAAAAAAGCACCGAC
