# Supplementary material for: Efficient Single-Gene and Gene Family Editing in the Apicomplexan Parasite Eimeria tenella Using CRISPR-Cas9
Source: Front Bioeng Biotechnol. 2020 Feb 25;8:128. doi: 10.3389/fbioe.2020.00128 (PMC7052334; doi:10.3389/fbioe.2020.00128)
Supplement: TABLE S2 — Potential off-target sites of Cas9-YFP-KO. [file Table_2.XLSX]

## Sheet: gRNAs
Supplementary table2: detailed read counts and other information for small guide RNAs involved in this study. sgRNAs were designed in EuPaGDT (http://grna.ctegd.uga.edu), and the top ranked gRNAs for each gene were considered.
Transfection sets	gRNA_No	gRNA_ID	gRNA_seq	read counts	log10(counts+1)	gene_ID	Protein Length	# Exons	# TM	Signal Peptide
1	1	ETH_00016895_3460	GCTTCTCCTTCGGGTTTCTCG	9603	3.98245	ETH_00016895	1446	4	0	No
	2	ETH_00031200_1560	GCTGCCAGCTGGCACATCAA	0	0	ETH_00031200	977	6	0	No
	3	ETH_00028070_879	AGAGGAGGCTTATCCGGCAG	0	0	ETH_00028070	1329	6	0	No
	4	ETH_00031980_987	GTATATTGCAGGGGATGATCG	6418	3.80747	ETH_00031980	464	1	0	No
	5	ETH_00013965_1025	AATCTGCGAGCCTTCCGTAT	0	0	ETH_00013965	1695	7	0	No
2	6	ETH_00032970_146	ACAATGCGTCCGCTCATTTG	0	0	ETH_00032970	1615	5	0	No
	7	ETH_00008030_602_revcom	AGAGGCAGCAAATCCACCAG	0	0	ETH_00008030	2290	4	0	Yes
	8	ETH_00009105_4183	ACAAGAGAAGGAGACTGTGG	8131	3.9102	ETH_00009105	1239	5	0	No
	9	ETH_00017360_1147	GTACTGGAGTCTCAAAGTAG	0	0	ETH_00017360	587	4	3	Yes
	10	ETH_00034370_1242	AAAGTGCGGGCAAGCTGCAG	0	0	ETH_00034370	541	7	0	No
3	11	ETH_00020490_325_revcom	AGTGGGACTTGCGCCCACTA	0	0	ETH_00020490	1672	6	0	No
	12	ETH_00002450_541_revcom	GAGTTGAAGTGCGAGTGCTG	8802	3.94463	ETH_00002450	935	3	0	No
	13	ETH_00009540_2117_revcom	ATTCAGGTCCAAGCGCATTC	4500	3.65331	ETH_00009540	513	8	0	No
	14	ETH_00001325_1293	GTTTGTCCATCAGATCTGCTG	0	0	ETH_00001325	2271	6	0	Yes
	15	ETH_00003130_1569	GCTGCTGAAGACGGCTACTTG	0	0	ETH_00003130	487	4	0	Yes
4	16	ETH_00007355_1021_revcom	GTGTCTTGATCTAGAGTCTCC	0	0	ETH_00007355	606	6	0	No
	17	ETH_00014800_2937_revcom	GAACGTTTATAAACCCATCG	8905	3.94968	ETH_00014800	795	3	0	No
	18	ETH_00024745_197	GTGAAGGCCGAAGGATGCTCG	0	0	ETH_00024745	1063	2	0	No
	19	ETH_00009395_1968_revcom	GTTTGGAGCTGTTGCTGCTGT	0	0	ETH_00009395	789	1	0	No
	20	ETH_00011345_101	GTTTGGCCCTTGTCTTCCGTA	0	0	ETH_00011345	1179	4	0	No
5	21	ETH_00027370_3133	GTCTGTTGCTGCTGCTAGTAC	0	0	ETH_00027370	931	2	0	Yes
	22	ETH_00006655_177	GGACGGAGACCAAACCACTA	0	0	ETH_00006655	968	4	0	No
	23	ETH_00017520_213	GCTCGACGGTGTATGTACAC	0	0	ETH_00017520	362	3	0	No
	24	ETH_00042305_3	ATCGGCCCGCGCACCTGCTG	0	0	ETH_00042305	89	1	0	No
	25	ETH_00033770_588	ATACGCTACATCCAGGTCCG	9580	3.98141	ETH_00033770	347	5	0	No
	26	ETH_00036635_1221	GCTGCTGCTGCAGCACACTTG	81	1.91381	ETH_00036635	968	2	0	No
	27	ETH_00023250_246_revcom	GTTGCTCCAGTGTCTTGGTAG	0	0	ETH_00023250	1370	4	0	No
6	28	ETH_00028930_379	GCTGGGCCTGAAGAGAACAG	12820	4.10792	ETH_00028930	416	1	0	No
	29	ETH_00008150_558	GCAGCTGCTTGGATTTGCTGC	0	0	ETH_00008150	935	4	0	No
	30	ETH_00016515_66	GCCGGGGCACTACAGGCCGC	0	0	ETH_00016515	1119	3	0	No
	31	ETH_00042195_315	AAAGAGGCACAGAAGACGCG	6867	3.83683	ETH_00042195	118	1	0	No
	32	ETH_00013960_75_revcom	GTTCCTGGTCAGCTTGCATAG	0	0	ETH_00013960	434	1	0	No
	33	ETH_00014440_490_revcom	GCGGGTTTCGAGGCTTCGCTG	0	0	ETH_00014440	864	1	0	No
