# Supplementary material for: Efficient Single-Gene and Gene Family Editing in the Apicomplexan Parasite Eimeria tenella Using CRISPR-Cas9
Source: Front Bioeng Biotechnol. 2020 Feb 25;8:128. doi: 10.3389/fbioe.2020.00128 (PMC7052334; doi:10.3389/fbioe.2020.00128)
Supplement: TABLE S3 — Detailed read counts and other information for guide RNAs involved in this study. gRNAs were designed in EuPaGDT (http://grna.ctegd.uga.edu), and the top ranked gRNAs for each gene were selected for the transfection studies. [file Table_3.XLSX]

## Sheet: potential off-targets
Supplementary table3: potential off-target sites of Cas9-YFP-KO.
Cas9-YFP-KO gRNA	Chromosome	Position	Sequence hits (mismatched bases noted in lowercase letters)	Strand	Mismatched bases
GTAGCTCAGGTAGTGGTTGTNNN	chr1	579060	GaAGCgCAGGgAGTaGgTGTGGG	-	5
GTAGCTCAGGTAGTGGTTGTNNN	chr10	1785109	GcAGCTgcGGTAGTGGcTcTGAG	+	5
GTAGCTCAGGTAGTGGTTGTNNN	chr10	2505463	GcAGCTCAtGTAGTatTgGTAAG	+	5
GTAGCTCAGGTAGTGGTTGTNNN	chr10	1035494	aTAcCaCAGaTAGTGGTTGgCAG	-	5
GTAGCTCAGGTAGTGGTTGTNNN	chr11	689776	GTAGCTCAGGTAGTGGTTGTCGG	+	0
GTAGCTCAGGTAGTGGTTGTNNN	chr11	3856644	GTAGCTCcaGTgGaGGTTGcCGG	+	5
GTAGCTCAGGTAGTGGTTGTNNN	chr12	2331448	GTAGCTgcGGTAGcGGTgGgGAG	-	5
GTAGCTCAGGTAGTGGTTGTNNN	chr12	1385399	GTAGCcCccGTtGTGGTTGcTGG	-	5
GTAGCTCAGGTAGTGGTTGTNNN	chr12	3444589	GTAGCcCAGaggcTGGTTGTTGG	-	5
GTAGCTCAGGTAGTGGTTGTNNN	chr12	3551051	GcAGCaCAGGaAGTGGggGTTGG	-	5
GTAGCTCAGGTAGTGGTTGTNNN	chr12	5646054	GaAGCTCAtGTAGTtcTTGcTGG	-	5
GTAGCTCAGGTAGTGGTTGTNNN	chr13	5806077	GctGCTggGGTgGTGGTTGTGGG	+	5
GTAGCTCAGGTAGTGGTTGTNNN	chr13	974929	GcAGCTgAGGTgGgGGcTGTGAG	+	5
GTAGCTCAGGTAGTGGTTGTNNN	chr13	2955467	GTAGCggAGGcAGTGGcTGcAGG	-	5
GTAGCTCAGGTAGTGGTTGTNNN	chr14	1970126	GTcGCgCAGGaAGTGGgTGcGGG	-	5
GTAGCTCAGGTAGTGGTTGTNNN	chr14	6772109	GTAGCTgAtGcAGTGGagGTTGG	-	5
GTAGCTCAGGTAGTGGTTGTNNN	chr14	382139	GcAGgTaAGGTAGTGGcTGcGGG	-	5
GTAGCTCAGGTAGTGGTTGTNNN	chr14	3184511	GTcGCgCgaGaAGTGGTTGTGGG	+	5
GTAGCTCAGGTAGTGGTTGTNNN	chr14	523624	GTctCTCAGGTttTGGcTGTAGG	+	5
GTAGCTCAGGTAGTGGTTGTNNN	chr14	713595	GaAGCTCAGGTAGgcGcTGcTGG	+	5
GTAGCTCAGGTAGTGGTTGTNNN	chr3	22795	GTgGCTgAGGgttTGGTTGTGAG	+	5
GTAGCTCAGGTAGTGGTTGTNNN	chr4	164065	GTAGCgCAcGTAGTtcaTGTCGG	-	5
GTAGCTCAGGTAGTGGTTGTNNN	chr5	294581	GaAGCTgAGGTAGcGagTGTCAG	-	5
GTAGCTCAGGTAGTGGTTGTNNN	chr6	107224	GTAGCTgAtGTAtTGaTaGTTGG	+	5
GTAGCTCAGGTAGTGGTTGTNNN	chr6	1600023	GTtGCaCAGccAcTGGTTGTGGG	-	5
GTAGCTCAGGTAGTGGTTGTNNN	chr6	2198260	GgtGCTCtGGTgGTGGTgGTTAG	+	5
GTAGCTCAGGTAGTGGTTGTNNN	chr8	1513973	GTgGCgCAGGTgGTGGTTtgTGG	+	5
GTAGCTCAGGTAGTGGTTGTNNN	chr8	2858358	GcAGCgCAtGcAGTGGcTGTGGG	-	5
GTAGCTCAGGTAGTGGTTGTNNN	chr9	2290843	GTAGCTCAcGTtGTGacTGgTAG	+	5
GTAGCTCAGGTAGTGGTTGTNNN	chr9	2424877	GTAGgTCtGGTAcTGcTTGTAGG	+	4
GTAGCTCAGGTAGTGGTTGTNNN	chr9	922032	GTtGCgCAGGaAGTGGcaGTGAG	+	5
GTAGCTCAGGTAGTGGTTGTNNN	contig25	18260	GcAaCTCAGGTAGTGcgTaTGGG	+	5
GTAGCTCAGGTAGTGGTTGTNNN	contig31	30442	GTttgTtAGGTAGTaGTTGTAGG	+	5
